# Supplementary material for: First description of the male of Thaida chepu Platnick, 1987 (Araneae, Austrochilidae) with micro-computed tomography of the palpal organ
Source: Zookeys. 2013 Nov 19;(352):117–25. doi: 10.3897/zookeys.352.6021 (PMC3837400; doi:10.3897/zookeys.352.6021)
Supplement: XML Treatment for Thaida chepu [file zookeys.352.6021-treatment1.xml]

<!DOCTYPE tp:taxon-treatment
  PUBLIC "-//TaxonX//DTD Taxonomic Treatment Publishing DTD v0 20100105//EN" "tax-treatment-NSO.dtd">
<tp:taxon-treatment xmlns:tp="http://www.plazi.org/taxpub"><tp:treatment-meta><mixed-citation publication-type="journal"><person-group><name><surname>Michalik</surname><given-names>Peter</given-names></name><name><surname>Ramírez</surname><given-names>Martin J.</given-names></name></person-group><article-title>First description of the male of <italic>Thaida chepu</italic> Platnick, 1987 (Araneae, Austrochilidae) with micro-computed tomography of the palpal organ</article-title><source>Zookeys</source><day>19</day><month>11</month><year>2013</year><volume>2013</volume><issue>352</issue><fpage>117</fpage><lpage>125</lpage><pub-id pub-id-type="doi">10.3897/zookeys.352.6021</pub-id></mixed-citation></tp:treatment-meta><tp:nomenclature><tp:taxon-name>
                            <tp:taxon-name-part taxon-name-part-type="genus">Thaida</tp:taxon-name-part>
                            <tp:taxon-name-part taxon-name-part-type="species">chepu</tp:taxon-name-part>
                            <object-id xmlns:xlink="http://www.w3.org/1999/xlink" xlink:type="simple">http://species-id.net/wiki/Thaida_chepu</object-id>
                        </tp:taxon-name><tp:taxon-authority>Platnick, 1987</tp:taxon-authority></tp:nomenclature><tp:treatment-sec sec-type="Material examined"><title>Material examined.</title><p>CHILE: Region de Los Lagos (X), Chiloé province, Isla de Chiloé, Lago Huillinco, N margin, 4.6 km (air) ESE Cucao, <named-content xmlns:xlink="http://www.w3.org/1999/xlink" content-type="dwc:verbatimCoordinates" xlink:type="simple"><named-content content-type="dwc:verbatimCoordinates" xlink:type="simple">42.64117°S, 74.04763°W</named-content></named-content> (GPS, ±100m), elev. 12 m (MJR-loc-86), 16 February 2012, 1 male, coll. K. Huckstorf, M. Izquierdo, P. Michalik, M. J. Ramirez, C. S. Wirkner (ZIMG II/28126).</p></tp:treatment-sec><tp:treatment-sec sec-type="Diagnosis"><title>Diagnosis.</title><p>Similar to <!--PageBreak--><italic><tp:taxon-name>Thaida peculiaris</tp:taxon-name></italic> by the clypeus about three times the diameter of the anterior median eyes (<xref ref-type="fig" rid="F1">Fig. 3</xref>); males distinguished from <italic><tp:taxon-name>Thaida peculiaris</tp:taxon-name></italic> by the copulatory bulb, which has the median apophysis longer than the embolus (<xref ref-type="fig" rid="F2">Figs 5–10</xref>; about half the length of the embolus in <italic><tp:taxon-name>Thaida peculiaris</tp:taxon-name></italic>, <xref ref-type="bibr" rid="B2">Forster et al. 1987</xref>, figs 155–157), a stout and curved process of the subtegulum (slender and straight in <italic><tp:taxon-name>Thaida peculiaris</tp:taxon-name></italic>, <xref ref-type="bibr" rid="B2">Forster et al. 1987</xref>, figs 155–157), and the bent embolus with a curved tip (embolus of <italic><tp:taxon-name>Thaida peculiaris</tp:taxon-name></italic> without distinct tip, <xref ref-type="bibr" rid="B2">Forster et al. 1987</xref>, figs 155–157). Diagnosis of the female in <xref ref-type="bibr" rid="B2">Forster et al. (1987)</xref>.</p><fig id="F2" position="float" orientation="portrait"><label>Figure 5–10.</label><caption><p>Left male palp of <italic><tp:taxon-name>Thaida chepu</tp:taxon-name></italic>. <bold>5–7</bold> extended focal plane images of male palp in prolateral (<bold>5</bold>), ventral (<bold>6</bold>) and retrolateral (<bold>7</bold>) view <bold>8–10</bold> surface model of the spermophor superimposed on the volume rendering of the male palp to illustrate dimension and shape of the spermophor. The views correspond to Figs <bold>5–7</bold>. The cymbium, subtegulum and tegulum are (partly) removed in <xref ref-type="fig" rid="F2">Fig. 8</xref> to show tendons and muscles. The arrows point to the opening of the embolus.</p></caption><graphic xmlns:xlink="http://www.w3.org/1999/xlink" xlink:href="ZooKeys-352-117-g002.jpg" position="float" orientation="portrait" xlink:type="simple"/></fig></tp:treatment-sec><tp:treatment-sec sec-type="Description"><title>Description.</title><p><bold>Male (ZIMG II/28126).</bold> Carapace 5.59 long and 4.38 wide; clypeal height 0.68 (in the middle about three times AME diameter in height; <xref ref-type="fig" rid="F1">Fig. 3</xref>); coloration as depicted in <xref ref-type="fig" rid="F1">Fig. 4</xref>. Eye sizes and interdistances: AME 0.24, ALE 0.31, PME 0.25, PLE 0.30; AME-AME 0.05, AME-ALE 0.15, PME-PME 0.26, PME-PLE 0.22, ALE-PLE 0.06; MOQ length 0.77, median ocular quadrangle width 0.78. Spination: femora: I d 1-0-1, p 2-3-3, r 2-3-3; II d 1-2-1, p 2-2-2, r 2-2-2; III d 1-2-1, p 1-2-2, r 2-2-2; IV d 2-2-1, p 0-1-2, r 0-1-3; tibiae: I p 2-3-2, v 3-3-4, r 2-2-2; II p 2-2-2, v 3-4-3, r 1-1-2; III d 1-0-1, p 0-2-2, v 1-1-4, r 0-2-1; IV missing; metatarsus: I p 3-1-2, v 1-1-1, r 2-2-2; II d 0-1-2, p 1-2-2, v 0-1-2, r 1-1-0; III p 1-1-2, v 2-3-2, r 2-2-1; IV missing. Palp (<xref ref-type="fig" rid="F2">Figs 5-10</xref>): cymbium slender, median apophysis slender and spine-shaped with serrated tip, embolus broad with twisted, membranous flange and slit-like opening, membranous spermophor as depicted in <xref ref-type="fig" rid="F2">Figs 8–10</xref>, m29 and m30 originating in tibia. The 3D reconstruction revealed that the spermophor fills most of the subtegulum and is flattened and thin within the embolus (<xref ref-type="fig" rid="F4">Video 1</xref>). Abdomen missing.</p><fig id="F4" position="float" orientation="portrait"><label>Video 1.</label><caption><p>Surface model of the spermophor superimposed on the volume rendering of the male palp. Video available for download in full resolution from <ext-link xmlns:xlink="http://www.w3.org/1999/xlink" ext-link-type="uri" xlink:href="http://www.pensoft.net/J_FILES/1/articles/6021/export.php_files/Michalik_Ramirez_Video_1.avi" xlink:type="simple">http://www.pensoft.net/J_FILES/1/articles/6021/export.php_files/Michalik_Ramirez_Video_1.avi</ext-link>.</p></caption><media xmlns:xlink="http://www.w3.org/1999/xlink" xlink:href="ZooKeys-352-117-g004.avi" mimetype="Audio Video Interleaved file" mime-subtype="video/avi" position="float" orientation="portrait" xlink:type="simple"/></fig><!--PageBreak--><!--PageBreak--><!--PageBreak--></tp:treatment-sec><tp:treatment-sec sec-type="Appendages measurements"><title>Appendages measurements:</title><table-wrap position="anchor" orientation="portrait"><table id="T1"><tbody><tr><th rowspan="1" colspan="1"/><th rowspan="1" colspan="1">I</th><th rowspan="1" colspan="1">II</th><th rowspan="1" colspan="1">III</th><th rowspan="1" colspan="1">IV</th><th rowspan="1" colspan="1">Palp</th></tr><tr><td rowspan="1" colspan="1">Femur</td><td rowspan="1" colspan="1">8.82</td><td rowspan="1" colspan="1">7.67</td><td rowspan="1" colspan="1">5.95</td><td rowspan="1" colspan="1">7.3</td><td rowspan="1" colspan="1">2.99</td></tr><tr><td rowspan="1" colspan="1">Patella</td><td rowspan="1" colspan="1">2.02</td><td rowspan="1" colspan="1">1.83</td><td rowspan="1" colspan="1">1.54</td><td rowspan="1" colspan="1">1.69</td><td rowspan="1" colspan="1">0.92</td></tr><tr><td rowspan="1" colspan="1">Tibia</td><td rowspan="1" colspan="1">9.91</td><td rowspan="1" colspan="1">7.55</td><td rowspan="1" colspan="1">4.63</td><td rowspan="1" colspan="1">missing</td><td rowspan="1" colspan="1">1.43</td></tr><tr><td rowspan="1" colspan="1">Metatarsus</td><td rowspan="1" colspan="1">9.40</td><td rowspan="1" colspan="1">7.60</td><td rowspan="1" colspan="1">5.39</td><td rowspan="1" colspan="1">missing</td><td rowspan="1" colspan="1">-</td></tr><tr><td rowspan="1" colspan="1">Tarsus</td><td rowspan="1" colspan="1">3.68</td><td rowspan="1" colspan="1">3.04</td><td rowspan="1" colspan="1">2.17</td><td rowspan="1" colspan="1">missing</td><td rowspan="1" colspan="1">3.27</td></tr><tr><td rowspan="1" colspan="1"><bold>Total</bold></td><td rowspan="1" colspan="1">33.84</td><td rowspan="1" colspan="1">27.71</td><td rowspan="1" colspan="1">19.69</td><td rowspan="1" colspan="1"/><td rowspan="1" colspan="1">8.62</td></tr></tbody></table></table-wrap></tp:treatment-sec><tp:treatment-sec sec-type="Natural history"><title>Natural history.</title><p>The webs of <italic><tp:taxon-name>Thaida chepu</tp:taxon-name></italic> are very similar to those described for <italic><tp:taxon-name>Thaida peculiaris</tp:taxon-name></italic> Karsch 1880 and <italic><tp:taxon-name>Austrochilusforsteri</tp:taxon-name></italic> Grismado, Lopardo &amp; Platnick, 2003 by <xref ref-type="bibr" rid="B7">Lopardo et al. (2004)</xref> (<xref ref-type="fig" rid="F1">Fig. 2</xref>).</p></tp:treatment-sec><tp:treatment-sec><!--Section generated to contain objects referenced in tp:taxon-treatment.--><fig id="F1" position="float" orientation="portrait"><label>Figure 1–4.</label><caption><p>Habitat (<bold>1</bold>), web (<bold>2</bold>) and somatic characters (frontal (<bold>3</bold>) and dorsal (<bold>4</bold>) view of prosoma) of <italic><tp:taxon-name>Thaida chepu</tp:taxon-name></italic>.</p></caption><graphic xmlns:xlink="http://www.w3.org/1999/xlink" xlink:href="ZooKeys-352-117-g001.jpg" position="float" orientation="portrait" xlink:type="simple"/></fig></tp:treatment-sec><ref-list><ref id="B2"><mixed-citation xmlns:xlink="http://www.w3.org/1999/xlink" xlink:type="simple"><person-group><name name-style="western"><surname>Forster</surname><given-names>RR</given-names></name><name name-style="western"><surname>Platnick</surname><given-names>NI</given-names></name><name name-style="western"><surname>Gray</surname><given-names>MR</given-names></name></person-group> (<year>1987</year>) <article-title>A review of the spider superfamilies Hypochiloidea and Austrochiloidea (Araneae, Araneomorphae).</article-title><source>Bulletin of the American Museum of Natural History</source><volume>185</volume>: <fpage>1</fpage>-<lpage>116</lpage>.</mixed-citation></ref><ref id="B7"><mixed-citation xmlns:xlink="http://www.w3.org/1999/xlink" xlink:type="simple"><person-group><name name-style="western"><surname>Lopardo</surname><given-names>L</given-names></name><name name-style="western"><surname>Ramirez</surname><given-names>MJ</given-names></name><name name-style="western"><surname>Grismado</surname><given-names>C</given-names></name><name name-style="western"><surname>Compagnucci</surname><given-names>LA</given-names></name></person-group> (<year>2004</year>) <article-title>Web building behavior and the phylogeny of austrochiline spiders.</article-title><source>Journal of Arachnology</source><volume>32</volume>: <fpage>42</fpage>–<lpage>54</lpage>. doi: <ext-link ext-link-type="uri" xlink:href="http://dx.doi.org/10.1636/H02-45" xlink:type="simple">10.1636/H02-45</ext-link></mixed-citation></ref></ref-list></tp:taxon-treatment>
